# Supplementary material for: The Influence of Graphene Oxide Composition on Properties of Surface-Modified Metal Electrodes
Source: Materials (Basel). 2022 Nov 1;15(21):7684. doi: 10.3390/ma15217684 (PMC9654030; doi:10.3390/ma15217684)
Supplement: Supplementary file 1 [file materials-15-07684-s001.zip]

Archive with 1 entries (1 files):
- materials-1854320-supplementary.pdf
